# Supplementary material for: Accurate pain reporting training diminishes the placebo response: Results from a randomised, double-blind, crossover trial
Source: PLoS One. 2018 May 24;13(5):e0197844. doi: 10.1371/journal.pone.0197844 (PMC5993117; doi:10.1371/journal.pone.0197844)
Supplement: S3 Supporting Information — (XLSX) [file pone.0197844.s003.xlsx]

## Sheet: Grunenthal Dataset 
Subject ID	Age	Gender	Race	Ethnicity	Weight	Height	Drug Order	Training Condition	Current pain at Visit 1	24-h average pain at visit 1	24-h worst pain at visit 1	24-h walking pain at visit 1	Current pain at Visit 2	24-h average pain at visit 2	24-h worst pain at visit 2	24-h walking pain at visit 2	Current pain at Visit 4	24-h average pain at visit 4	24-h worst pain at visit 4	24-h walking pain at visit 4	Current pain at Visit 5	24-h average pain at visit 5	24-h worst pain at visit 5	24-h walking pain at visit 5	Current pain at Visit 7	24-h average pain at visit 7	24-h worst pain at visit 7	24-h walking pain at visit 7	1st R2 value at Visit 1	2nd R2 value at Visit 1	Average R2 value at Visit 1	1st R2 value at Visit 2	2nd R2 value at Visit 2	Average R2 value at Visit 2	1st R2 value at Visit 3	2nd R2 value at Visit 3	Average R2 value at Visit 3	1st R2 value at Visit 4	2nd R2 value at Visit 4	Average R2 value at Visit 4	1st R2 value at Visit 5	2nd R2 value at Visit 5	Average R2 value at Visit 5	1st R2 value at Visit 7	2nd R2 value at Visit 7	Average R2 value at Visit 7	Difference in R2 value (initial - last available value)	Delta of 24-h average pain (period 1)	Delta of 24-h average pain (period 2)
8	46	1	6	2	274	76	1	1	5	8	8	8	5	4	5	5	3	4	6	4	4	4	6	4	3	5	6	5	0.909612	0.570855	0.740233	0.72798	0.371825	0.549902	0.883631	0.353662	0.618646	.	.		.	.		.	.	.	0.12158	0	-1
17	65	2	2	1	211	70	1	1	8	8	10	8	8	8	10	8	8	8	8	7	8	8	10	8	7	8	8	7	.	.		.	.		.	.		.	.		.	.		.	.	.		0	0
24	50	1	2	1	200	72	1	1	5	6	7	6	7	7	7	7	7	7	7	7	7	7	7	7	5	5	5	5	.	.		.	.		.	.		.	.		.	.		.	.	.		0	2
31	67	1	1	1	247	69	1	1	6	7	7	6	6	6	7	6	1	1	1	0	7	7	8	7	4	3	5	4	0.613009	0.636317	0.624663	0.610508	0.442268	0.526388	0.393	0.791524	0.592262	0.6501	0.2765	0.4633	.	.		0.585992	.	0.585992	0.16136	5	4
48	38	2	1	2	198	63	1	1	4	4	8	7	8	8	9	9	3	5	7	4	8	9	10	9	7	8	10	9	0.013842	0.138475	0.0761585	0.017256	0.027737	0.0224965	0.825626	0.83381	0.829718	.	.		.	.		0.375653	0.3137	0.344676	-0.75356	3	1
53	58	2	1	2	160	61	1	1	7	7	10	8	8	8	9	8	6	6	6	5	8	8	9	9	9	8	8	8	0.636	0.872916	0.754458	0.70626	0.711633	0.708947	0.612776	0.819922	0.716349	0.6849	0.6034	0.64415	.	.		0.581055	0.0898	0.335427	0.11031	2	0
54	71	2	1	2	129	57	1	1	7	7	9	10	8	9	10	9	6	6	7	7	6	7	7	7	9	8	8	8	0.000168	0.032	0.016084	0.064265	0.180123	0.122194	0.295867	0.297863	0.296865	0.2886	0.4281	0.35835	.	.		0.24371	0.1121	0.177905	-0.34227	3	-1
55	50	2	1	2	151	57	1	1	8	8	8	8	5	5	6	8	3	3	5	6	6	6	6	4	4	6	7	6	0.630793	0.882913	0.756853	0.064265	.	0.064265	.	.		.	.		.	.		0.723598	0.7058	0.714699	0.69258	2	0
69	72	1	1	1	184	64	1	1	5	5	8	6	1	4	4	1	0	5	5	0	1	4	5	1	1	3	6	1	.	.		.	.		.	.		.	.		.	.		.	.	.		-1	1
81	57	1	1	2	133	63	1	1	6	6	6	7	7	6	6	6	6	7	6	6	6	6	6	7	5	6	6	6	0.655033	0.684713	0.669873	0.817564	0.702569	0.760066	0.694579	0.659412	0.676995	.	.		.	.		0.637886	0.8172	0.727543	-0.00713	-1	0
86	62	2	1	2	174	56	1	1	5	6	6	6	8	8	7	7	6	6	6	6	7	7	7	7	7	7	7	7	0.741	0.699	0.72	0.816745	0.913659	0.865202	0.440324	0.715079	0.577701	0.5986	0.648	0.6233	.	.		0.629148	0.786	0.707574	0.0967	2	0
89	59	1	1	2	188	68	1	1	8	8	8	7	8	6	6	10	10	10	10	10	10	8	10	6	10	10	10	10	0.611	0.655	0.633	0.320235	0.336994	0.328614	0.926983	0.218095	0.572539	0.7246	0.5905	0.65755	.	.		0.752041	0.34	0.546021	-0.02455	-4	-2
90	63	1	1	2	266	71	1	1	5	4	4	4	4	4	6	5	6	6	7	7	6	6	7	8	5	6	6	6	0.547791	0.721121	0.634456	0.612195	0.739914	0.676055	.	0.812127	0.812127	0.7899	0.8459	0.8179	.	.		0.722015	0.6891	0.705558	-0.18344	-2	0
96	56	2	1	1	165	61	1	1	9	5	9	10	7	8	9	9	0	1	4	6	8	8	9	9	1	9	9	8	.	.		0.799	0.752	0.7755	0.676	0.685	0.6805	.	.		.	.		0.814	0.688	0.751	-0.6805	7	-1
15	74	2	1	1	174	64	1	3	0	10	10	10	4	8	9	8	4	5	6	6	4	7	9	6	0	0	0	0	0.927365	0.234211	0.580788	.	.		.	.		.	.		.	.		.	.	.		3	7
52	59	2	1	2	145	61	1	3	10	10	10	10	6	8	10	6	4	4	6	3	6	8	10	7	6	8	10	9	.	0.451622	0.451622	.	.		.	.		.	.		.	.		0.163643	0.2337	0.198672		4	0
60	64	2	1	2	162	61	1	3	7	7	7	7	8	7	8	8	7	7	7	7	7	7	7	7	5	5	6	6	.	.		0.697068	.	0.697068	.	.		.	.		.	.		0.527451	0.7096	0.618526		0	2
62	51	1	1	2	218	64	1	3	6	6	5	5	6	6	7	7	7	7	7	7	6	6	6	7	7	7	6	6	0.266685	0.282803	0.274744	.	.		.	.		.	.		.	.		0.426055	0.281	0.353527		-1	-1
67	68	2	1	1	163	66	1	3	5	5	7	6	5	6	7	6	2	4	6	4	4	4	7	6	5	6	8	6	.	.		0.733037	.	0.733037	.	.		.	.		.	.		.	.	.		2	-2
73	56	1	2	1	268	74	1	3	7	7	9	6	7	6	7	5	6	7	7	4	5	8	9	4	3	4	4	3	0.396549	0.549791	0.47317	0.906	.	0.906	.	.		.	.		.	.		0.544081	0.6081	0.576091		-1	4
82	65	2	1	2	134	64	1	3	9	9	9	4	7	7	7	7	5	5	5	5	6	6	5	5	6	6	5	5	.	.		0.817564	.	0.817564	.	.		.	.		.	.		0.651437	0.3252	0.488318		2	0
88	71	1	1	2	269	70	1	3	5	5	6	8	4	4	4	5	4	4	5	4	4	4	5	5	4	4	5	4	0.267939	0.223966	0.245952	.	.		.	.		.	.		.	.		0.832701	0.3595	0.596101		0	0
94	50	2	1	2	194	63	1	3	4	5	6	6	4	5	5	6	4	4	5	4	3	5	5	4	3	5	5	4	0.642554	0.177808	0.410181	0.548154	.	0.548154	.	.		.	.		.	.		0.409485	0.3406	0.375043		1	0
98	67	2	1	2	160	59	1	3	6	6	6	6	6	6	6	6	6	6	6	6	7	7	7	5	6	6	6	6	.	.		.	.		.	.		.	.		.	.		0.524	0.284	0.404		0	1
19	58	1	2	1	261	68	2	1	5	5	5	5	4	5	5	4	5	6	6	5	5	5	4	5	5	5	5	5	.	.		.	.		.	.		.	.		.	.		.	.	.		-1	0
32	52	1	2	1	191	66	2	1	6	8	8	8	6	7	8	7	7	7	8	8	7	7	8	8	7	7	8	6	0.53767	0.189152	0.363411	0.393277	0.669815	0.531546	0.724722	0.760269	0.742495	0.8571	0.7993	0.8282	0.8088	0.7394	0.7741	0.732158	0.806	0.769079	-0.41069	0	0
45	53	2	1	2	228	66	2	1	9	9	9	9	8	8	9	9	8	8	9	10	9	9	9	10	7	6	6	7	0.741	0.721	0.731	0.529019	0.667064	0.598042	0.826654	0.743391	0.785022	0.6592	0.6464	0.6528	0.4832	0.5434	0.5133	0.776003	0.3203	0.548152	0.2177	0	3
46	44	2	1	2	177	59	2	1	8	8	8	8	9	9	9	9	8	8	8	8	7	7	7	6	7	7	7	7	0.613417	0.857342	0.735379	0.529019	.	0.529019	0.77332	0.842016	0.807668	0.8393	.	0.8393	0.8865	0.7747	0.8306	0.740329	0.8759	0.808115	-0.09522	1	0
50	54	1	1	2	218	65	2	1	7	7	5	9	9	9	10	9	8	8	9	7	10	10	10	10	8	8	9	8	0.357486	0.522228	0.439857	0.68619	0.111828	0.399009	0.550033	0.403597	0.476815	.	.		.	.		.	0.9068	0.9068	-0.03696	1	2
56	49	2	1	2	151	63	2	1	4	5	5	5	5	5	5	4	5	5	6	6	5	6	6	6	5	5	5	5	0.039	0.035	0.037	0.815238	0.749374	0.782306	0.566008	0.600575	0.583291	.	.		.	.		0.782913	0.5767	0.679806	-0.54629	0	1
59	34	2	1	2	173	62	2	1	7	8	10	10	5	7	9	7	5	6	6	6	7	6	6	6	5	5	6	5	0.854502	0.928666	0.891584	0.697068	0.749495	0.723282	0.735071	0.341208	0.538139	0.7296	0.8646	0.7971	.	.		0.80401	0.822	0.813005	0.09448	1	1
63	46	1	1	2	240	66	2	1	7	7	7	8	7	7	7	7	7	7	7	7	6	6	6	6	7	7	7	7	0.63215	0.725412	0.678781	0.172927	0.007569	0.090248	0.69596	0.381918	0.538939	0.4071	0.4515	0.4293	.	.		0.478072	0.4526	0.465336	0.24948	0	-1
64	52	2	1	2	132	60	2	1	7	8	7	7	6	6	6	6	6	6	6	6	7	7	7	7	7	7	7	7	0.316	.	0.316	0.48659	.	0.48659	0.632603	0.093586	0.363094	.	.		.	.		0.355903	0.5795	0.467701	-0.04709	0	0
66	82	1	1	1	216	68	2	1	5	7	8	7	5	4	5	3	0	4	4	2	2	4	5	3	2	3	4	4	.	.		0.733037	.	0.733037	.	.		.	.		.	.		0.528719	0.8868	0.70776	-0.73304	0	1
75	78	1	1	1	207	72	2	1	3	6	6	7	1	5	6	4	1	3	5	1	1	4	5	4	0	1	2	1	0.551	0.791	0.671	0.84593	0.84593	0.84593	0.44464	0.618584	0.531612	0.7122	0.6269	0.66955	.	.		0.856001	0.79	0.823001	0.00145	2	3
80	58	2	1	2	132	61	2	1	5	5	5	4	6	6	5	5	6	6	6	7	6	6	6	6	6	6	6	7	0.035	0.773	0.404	0.573427	0.222719	0.398073	0.432077	0.607993	0.520035	0.6873	0.4223	0.5548	.	.		0.389105	0.0989	0.244002	-0.1508	0	0
85	60	1	1	2	186	65	2	1	6	5	6	6	7	7	7	7	8	8	7	7	7	7	7	8	6	6	6	6	0.089	0.159	0.124	0.42783	0.389432	0.408631	0.619061	0.678504	0.648783	0.3662	0.7995	0.58285	.	.		0.583687	0.5279	0.555794	-0.45885	-1	1
93	49	2	1	2	228	62	2	1	7	7	9	8	4	6	8	7	4	4	4	4	3	4	4	4	3	4	4	4	0.859	0.75	0.8045	0.548154	0.48887	0.518512	0.707745	0.77759	0.742668	0.463	0.7818	0.6224	.	.		0.766895	0.7072	0.737048	0.1821	2	0
3	60	2	1	1	235	65	2	3	3	6	8	4	5	5	6	6	2	4	6	3	4	4	6	2	1	5	8	2	0.639633	0.615087	0.62736	.	.		.	.		.	.		.	.		0.857059	.	0.857059		1	-1
22	64	1	1	1	284	72	2	3	4	5	7	5	5	6	6	5	2	3	5	3	4	6	6	3	4	5	5	3	.	.		.	.		.	.		.	.		.	.		.	.	.		3	1
33	53	1	2	1	274	71	2	3	6	8	10	10	9	8	9	9	6	7	10	10	4	6	7	9	2	1	2	2	0.727522	0.715911	0.721716	0.393277	.	0.393277	.	.		.	.		.	.		0.867707	0.6967	0.782204		1	5
49	63	2	1	2	169	60	2	3	7	7	7	10	4	6	5	6	1	2	5	6	5	4	4	6	5	5	6	5	.	.		0.017256	.	0.017256	.	.		.	.		.	.		0.633575	0.3232	0.478387		4	-1
51	41	2	1	2	181	61	2	3	8	8	9	9	8	8	10	10	8	8	9	10	5	6	7	6	5	6	8	5	.	.		0.68619	.	0.68619	.	.		.	.		.	.		0.357817	0.0157	0.186758		0	0
58	53	2	1	2	147	61	2	3	8	8	10	6	8	9	10	7	1	3	6	2	4	7	10	6	4	6	8	5	0.676571	0.806004	0.741287	.	.		.	.		.	.		.	.		0.795418	0.9166	0.856009		6	1
61	58	1	1	2	164	63	2	3	7	7	7	7	6	6	6	6	6	6	6	6	6	6	5	7	7	6	6	6	0.794	0.598	0.696	.	.		.	.		.	.		.	.		0.863878	0.6944	0.779139		0	0
65	60	2	1	2	132	57	2	3	7	7	7	7	6	7	7	7	7	6	6	7	6	6	6	6	6	6	6	6	0.079933	0.11643	0.0981815	0.48659	.	0.48659	.	.		.	.		.	.		0.006053	0.2062	0.106126		1	0
77	77	1	1	2	197	68	2	3	5	6	7	5	5	6	7	5	4	5	5	5	7	7	7	7	5	5	5	6	.	.		.	.		.	.		.	.		.	.		.	.	.		1	2
83	45	2	1	2	189	68	2	3	5	5	5	5	7	7	6	7	6	5	6	5	6	6	5	6	6	6	6	6	0.166552	0.076674	0.121613	.	.		.	.		.	.		.	.		0.234044	0.5205	0.377272		2	0
84	43	2	1	2	208	62	2	3	7	6	6	7	5	5	5	6	6	6	5	5	6	6	5	6	5	5	5	6	0.816721	0.790374	0.803547	.	.		.	.		.	.		.	.		0.446874	0.3747	0.410787		-1	1
87	55	2	2	1	239	62	2	3	8	10	10	10	4	10	10	8	8	8	8	10	9	9	9	10	9	7	7	8	0.113651	0.171667	0.142659	0.816745	.	0.816745	.	.		.	.		.	.		0.356092	0.2705	0.313296		2	2
92	45	2	1	1	224	65	2	3	7	10	10	10	7	10	10	10	5	7	7	7	4	6	6	8	4	5	6	5	0.832324	0.770686	0.801505	.	.		.	.		.	.		.	.		0.779668	0.807	0.793334		3	1
[truncated: 18 more columns]

## Sheet: Data Dictionary 
	Variable name	Values	Variable Description
1	Gender	1	Male
		2	Female
2	Race	1	White
		2	Black/African American
		3	Asian
		4	American Indian/Alaskan Native
		5	Native Hawaiian/Pacific Islander
		6	Others
3	Ethnicity	1	Non-hispanic
		2	Hispanic
4	Drug order	1	Pregabalin-Placebo sequence
		2	Placebo-Pregabalin sequence
5	Training condition	1	APR Training subgroup
		2	Untrained subgroup
